# Supplementary material for: QTL Mapping Combined With Bulked Segregant Analysis Identify SNP Markers Linked to Leaf Shape Traits in Pisum sativum Using SLAF Sequencing
Source: Front Genet. 2018 Dec 5;9:615. doi: 10.3389/fgene.2018.00615 (PMC6290080; doi:10.3389/fgene.2018.00615)
Supplement: FIGURE S1 — Haplotype maps of LG1-LG7. [file Data_Sheet_1.ZIP › Supplemental materials/Supplement Tables.xlsx]

## Sheet: Table S1
Table S1 Basic statistics of the SLAF-seq data
Sample ID	Total reads	Q30 Percentages(%)	GC Percentages(%)
PS047	19507395	92.37	40.93
PS002	18318183	92.59	40.79
Offspring	631944055	92.4	40.7
Control	938017	91.14	45.72
Total	669769633	92.4	40.71

## Sheet: Table S2
Table S2 SLAF label statistics
Sample ID	SLAF Number	Total Depth	Average Depth
Q47	288733	10591868	36.68
Q2	283996	9957367	35.06
Offspring	232673	2419307	10.4
Note: Total Depth: the number of reads; Average Depth: average number of reads on each SLAF marker.

## Sheet: Table S3
Table S3 The missing proportion of markers on map
Linkage Group ID	Missing Percentage(%)
LG1	0.14
LG2	0.06
LG3	0.27
LG4	0.78
LG5	0.58
LG6	0.17
LG7	0.13

## Sheet: Table S4
Table S4 Segregation Distortion Markers
Linkage group ID	All Markers Number	All Markers Percentage(%)	Segregation distortion marker Number	Segregation distortion marker Percentage(%)	Frequency of segregation distortion marker(%)	SDR number
LG1	1153	0.1613	0	0	0	0
LG2	1456	0.2038	15	1	0.0103	2
LG3	734	0.1027	0	0	0	0
LG4	453	0.0634	0	0	0	0
LG5	767	0.1073	0	0	0	0
LG6	1211	0.1695	0	0	0	0
LG7	1372	0.192	0	0	0	0
Note: SDR means segregation distortion region, containing ≥3 adjacent segregation distortion loci.

## Sheet: Table S5
Table S5 BSA sequencing data statistics
Sample	Total Reads	Q30(%)	GC(%)
PS047	18871807	93.92	40.67
PS002	10136353	94.21	40.62
A-pool*	21527017	94.1	40.42
B-pool	17311612	92.32	40.72
Rice (control)	972587	92.35	46.36
NOTE: A-pool: mixed pool of 30 afila type samples from F2 population; B- pool: mixed pool of 30 tendrilless type samples from F2 population

## Sheet: Table S6
Table S6 BSA SLAF marker statistics
Sample	SLAF number	Total depth	Average depth
PS047	222283	15829488	71.21X
PS002	205907	8483410	41.20X
A-pool	269661	18305415	67.88X
B-pool	257759	14624345	56.74X

## Sheet: Table S7
Table S7 179 markers with a significant degree of association with the traits by using SLAF-BSA
Marker ID	pos	M	P	aa	ab
Marker33848	203	G61	A131	G41,A103	G105,A2
Marker46077	77	G79	C122	C72,G30	C2,G110
Marker46077	197	A79	G122	G72,A30	G2,A110
Marker90341	167	T55	A74	A94,T38	A5,T125
Marker86453	171	T54	C72	T42,C102	T98,C4
Marker20323	84	C52	T88	C19,T77	C117,T6
Marker103437	133	A61	G100	G65,A25	G5,A95
Marker91967	178	T46	C76	C65,T36	C2,T110
Marker20401	1	T41	C98	T40,C77	T73,C2
Marker16901	25	T39	C88	T27,C64	T84,C8
Marker16901	54	G39	A88	G27,A64	G84,A8
Marker57740	37	G43	T104	G26,T61	G76,T2
Marker24178	115	A47	C52	A30,C74	A94,C6
Marker47824	68	T61	A78	T29,A66	T61,A5
Marker47595	53	A45	G90	G100,A35	G3,A23
Marker47595	168	G45	A90	A100,G35	A3,G23
Marker16873	67	A30	G82	G57,A30	G2,A82
Marker16873	172	G30	A82	A57,G30	A2,G82
Marker66877	84	C33	T40	T75,C25	T12,C77
Marker52756	3	G25	A95	G16,A72	G44,A5
Marker24174	210	T35	C59	C79,T22	C10,T51
Marker61907	42	T39	C83	T23,C59	T48,C2
Marker61907	56	T39	A83	T23,A59	T48,A2
Marker61907	72	C39	T83	C23,T59	C48,T2
Marker61907	208	G39	A83	G23,A59	G48,A2
Marker26089	22	C27	T97	T51,C18	C58
Marker26089	78	G27	A97	A51,G18	G58
Marker62380	146	A29	G97	A21,G51	A49,G2
Marker62380	167	A29	G97	A21,G51	A49,G2
Marker33737	137	A15	G124	G56,A12	G3,A36
Marker34137	20	C31	T48	C29,T69	C63,T5
Marker101966	91	A25	T53	T65,A27	T2,A70
Marker65763	18	C32	T64	T57,C25	T6,C57
Marker37377	90	T35	C81	T11,C57	T37,C10
Marker37377	167	T35	G81	T11,G57	T37,G10
Marker37377	172	T35	C81	T11,C57	T37,C10
Marker37377	190	T35	C81	T11,C57	T37,C10
Marker93191	7	C34	A71	C22,A48	C55,A1
Marker13899	137	G28	A81	A40,G17	A6,G57
Marker13899	148	T28	G81	G40,T17	G6,T57
Marker15107	81	G37	A43	A75,G7	A15,G48
Marker85407	143	G26,A1	A54	G21,A65	G54,A1
Marker65696	160	G62	A32	G14,A60	G51,A1
Marker65696	193	G62	A32	G14,A60	G51,A1
Marker77522	95	G22	A89	G12,A49	G44
Marker15717	18	A25	G37	G32,A7	A26
Marker15717	38	A25	G37	G32,A7	A26
Marker15717	129	A25	G37	G32,A7	A26
Marker61525	44	C27	T93	T56,C5	T3,C28
Marker61525	76	G27	A93	A56,G5	A3,G28
Marker33571	13	G53	A45	A42,G15	G55
Marker98122	57	A33	C39	C67,A18	C3,A49
Marker98122	79	G33	C39	C67,G18	C3,G49
Marker37145	67	A30	G40	A15,G47	A50,G9
Marker37145	154	G30	A40	G15,A47	G50,A9
Marker42028	50	G29	A55	A41,G13	A2,G51
Marker60029	54	T28	G61	G40,T20	G1,T38
Marker60029	99	T28	G61	G40,T20	G1,T38
Marker60029	203	C28	T61	T40,C20	T1,C38
Marker17344	199	C24	T73	T39,C4	T5,C42
Marker31439	73	A39	G55	G41,A9	G8,A35
Marker31439	98	T39	C55	C41,T9	C8,T35
Marker31439	155	A39	G55	G41,A9	G8,A35
Marker31439	192	G39	A55	A41,G9	A8,G35
Marker87606	25	A19	G57	G42,A20	G2,A45
Marker28403	173	C24	T45	T40,C14	C55
Marker82760	189	G30	A42	A49,G12	A8,G35
Marker103222	126	G20	A43	A46,G20	A3,G42
Marker65262	2	A16	G55	G34,A14	G4,A46
Marker25955	46	A16	G63	A12,G45	A30,G3
Marker25955	48	G16	A63	G12,A45	G30,A3
Marker25955	92	G16	A63	G12,A45	G30,A3
Marker25955	119	A16	G63	A12,G45	A30,G3
Marker28436	57	C32	T60	T38,C12	T1,C21
Marker28436	196	G32	T60	T38,G12	T1,G21
Marker92072	148	T18	A43	A46,T19	T38
Marker27541	172	C31	G34	C23,G47	C25
Marker54603	31	A27	T40	T46,A8	T1,A38
Marker54603	91	A27	G40	G46,A8	G1,A38
Marker54603	131	A27	G40	G46,A8	G1,A38
Marker54603	162	C27	T40	T46,C8	T1,C38
Marker11243	173	G23	A38	G18,A36	G40,A1
Marker69714	15	A24	C43	C33,A16	A40
Marker69714	62	T24	C43	C33,T16	T40
Marker69714	81	C24	T43	T33,C16	C40
Marker94173	42	G27	T34	T44,G11	T3,G36
Marker70417	185	G33	A45	G13,A21	G41
Marker44473	48	A21	G48	A4,G44	A35,G1
Marker44473	115	A21	G48	A4,G44	A35,G1
Marker44473	157	A21	G48	A4,G44	A35,G1
Marker44165	132	A28	G45	G30,A10	G4,A36
Marker101946	8	T23	C42	C38,T11	C3,T35
Marker101946	15	C23	T42	T38,C11	T3,C35
Marker101946	176	G23	A42	A38,G11	A3,G35
Marker88356	191	A28	G42	A10,G42	A29
Marker64605	39	T22	G59	G37,T9	G4,T17
Marker58117	49	G24	T58	G11,T26	G27,T1
Marker58117	205	T24	C58	T11,C26	T27,C1
Marker91421	13	G15	A16	A36,G17	A4,G58
Marker91421	20	T15	A16	A36,T17	A4,T58
Marker91421	49	G15	A16	A36,G17	A4,G58
Marker91421	119	C15	T16	T36,C17	T4,C58
Marker106666	94	G29	A57	G10,A29	G21
Marker71114	21	T17	G54	T14,G26	T33
Marker71114	43	G17	T54	G14,T26	G33
Marker71114	91	A17	C54	A14,C26	A33
Marker44068	142	T22	C47	T7,C30	T38
Marker30300	53	T27	C37	T13,C22	T42
Marker64027	37	G19	C52	C30,G9	C2,G31
Marker64027	193	A19	C52	C30,A9	C2,A31
Marker87489	30	A11	G54	G36,A17	G1,A23
Marker87489	73	A11	G54	G36,A17	G1,A23
Marker87489	132	T11	G54	G36,T17	G1,T23
Marker87489	199	G11	A54	A36,G17	A1,G23
Marker100419	58	T19	C52	C28,T8	C2,T32
Marker100419	197	C19	G52	G28,C8	G2,C32
Marker100419	204	C19	T52	T28,C8	T2,C32
Marker43339	43	T17	A67	T6,A25	T23,A1
Marker43339	115	C17	T67	C6,T25	C23,T1
Marker43339	125	T17	C67	T6,C25	T23,C1
Marker43339	149	T17	C67	T6,C25	T23,C1
Marker69081	153	A28	G33	G39,A7	G5,A26
Marker69081	169	G28	A33	A39,G7	A5,G26
Marker53057	17	C18	T38	T35,C12	T3,C32
Marker53057	94	T18	C38	C35,T12	C3,T32
Marker40667	55	A18	C21	A21,C41	A33
Marker40667	130	C18	T21	C21,T41	C33
Marker40667	199	C18	T21	C21,T41	C33
Marker40667	202	T18	C21	T21,C41	T33
Marker50614	26	G26	A29	A35,G9	A2,G32
Marker50614	56	T26	C29	C35,T9	C2,T32
Marker50614	198	G26	A29	A35,G9	A2,G32
Marker73435	11	C19	T37	T36,C5	T6,C30
Marker73435	15	T19	C37	C36,T5	C6,T30
Marker73435	87	G19	A37	A36,G5	A6,G30
Marker56448	50	T17	C43	C33,T6	T30
Marker56448	112	G17	A43	A33,G6	G30
Marker56448	114	T17	G43	G33,T6	T30
Marker60089	170	C16	T50	T25,C1	C35
Marker60089	201	C16	A50	A25,C1	C35
Marker53252	81	C15	T55	C15,T23	C19
Marker74091	47	C15	T38	C10,T41	C18,T3
Marker74091	204	T15	C38	T10,C41	T18,C3
Marker89513	122	A29	C22	C28,A12	A33
Marker86240	27	T11	C50	T8,C32	T17,C4
Marker86240	98	T11	A50	T8,A32	T17,A4
Marker86240	118	A11	G50	A8,G32	A17,G4
Marker41843	25	C12	T33	T35,C12	T3,C25
Marker100097	146	T14	G27	G30,T8	G3,T35
Marker82153	153	A15	T24	T38,A11	T1,A27
Marker36962	186	A20	G42	G25,A4	G6,A19
Marker76603	18	T16	A45	A17,T2	A10,T24
Marker80557	184	G12	T39	T33,G6	T3,G21
Marker39976	70	G18	A31	G12,A23	G27,A1
Marker39976	147	T18	G31	T12,G23	T27,G1
Marker93895	9	T13	C31	T9,C21	T31,C2
Marker83123	156	T7	C55	T1,C19	T18,C4
Marker83123	164	T7	C55	T1,C19	T18,C4
Marker56980	21	C17	T18	T22,C9	C36
Marker56980	50	G17	T18	T22,G9	G36
Marker56980	189	T17	C18	C22,T9	T36
Marker69972	14	G16	A35	G4,A20	G20,A6
Marker69972	199	C16	T35	C4,T20	C20,T6
Marker69972	205	T16	C35	T4,C20	T20,C6
Marker52604	18	G5	A31	A28,G11	G24
Marker52604	27	G5	A31	A28,G11	G24
Marker52604	204	G5	A31	A28,G11	G24
Marker56335	11	T7	G43	T4,G28	T15
Marker22539	170	T10	C30	T4,C32	T20
Marker22539	192	G10	A30	G4,A32	G20
Marker29293	33	T13	C30	C31,T4	C3,T15
Marker29293	111	C13	T30	T31,C4	T3,C15
Marker63465	1	A21	G18	A8,G25	A20,G3
Marker47345	50	A23	G15	A4,G21	A29
Marker47345	79	C23	T15	C4,T21	C29
Marker47345	159	C23	T15	C4,T21	C29
Marker61060	161	T16	G24	T10,G21	T21
Marker55727	114	A7	G35	G20,A11	A18
Marker55727	144	A7	T35	T20,A11	A18
Marker55727	207	G7	A35	A20,G11	G18
Marker103147	175	C25	T19	C5,T17	C23,T2
Marker68196	178	T11	G31	G28,T7	G2,T11
Marker89124	9	G12	A21	A18,G7	A1,G31
Marker89124	25	A12	C21	C18,A7	C1,A31
Marker89124	117	G12	A21	A18,G7	A1,G31
Marker89124	157	T12	C21	C18,T7	C1,T31
Marker75566	40	T7	G42	G16,T5	G2,T17
Marker75566	85	A7	G42	G16,A5	G2,A17
Marker75566	183	T7	G42	G16,T5	G2,T17
Marker75566	201	C7	A42	A16,C5	A2,C17
Marker65726	117	A13	G25	G23,A3	G5,A17
Marker11048	17	C16	T13	C3,T14	C10
Marker11048	34	A16	C13	A3,C14	A10
Marker11048	87	T16	G13	T3,G14	T10
Marker100850	92	C8	T31	T21,C8	T1,C16
Marker20684	155	A6	T21	T28,A4	T4,A19
Marker37093	16	A14	G30	G20,A4	A16
Marker27115	134	G9	A40	G4,A18	G9,A2
Marker23475	65	G13	A25	A19,G4	A1,G20
Marker23475	69	A13	G25	G19,A4	G1,A20
Marker82228	45	C14	G31	G12,C2	G5,C18
Marker82228	162	A14	G31	G12,A2	G5,A18
Marker82228	208	G14	C31	C12,G2	C5,G18
Marker45261	140	G11	A32	G4,A23	G10,A2
Marker45261	190	A11	G32	A4,G23	A10,G2
Marker103925	46	T6	C23	C25,T8	C3,T17
Marker103925	138	T6	C23	C25,T8	C3,T17
Marker103925	162	T6	A23	A25,T8	A3,T17
Marker103925	163	A6	T23	T25,A8	T3,A17
Marker100203	122	C15	T23	T19,C6	C17
Marker36798	97	C12	T14	C3,T22	C26,T1
Marker62319	78	A7	G21	G19,A7	G1,A18
Marker62319	171	G7	A21	A19,G7	A1,G18
Marker40027	27	A19	G10	A3,G16	A21,G3
Marker63183	115	C17	T24	C6,T13	C9
Marker83766	25	A6	G20	G16,A5	G3,A19
Marker83766	61	C6	T20	T16,C5	T3,C19
Marker83766	139	G6	A20	A16,G5	A3,G19
Marker65732	29	A8	C26	C13,A3	C1,A16
Marker65732	90	G8	T26	T13,G3	T1,G16
Marker65732	131	A8	G26	G13,A3	G1,A16
Marker75481	72	A5	G13	G25,A4	G4,A16
Marker75481	154	T5	C13	C25,T4	C4,T16
Marker78359	158	A7	T34	T9,A3	A8
Marker42011	39	C17	T9	C6,T11	C18
Marker42011	165	G17	T9	G6,T11	G18
Marker63394	10	C8	A19	C6,A17	C8,A1
Marker63394	71	C8	T19	C6,T17	C8,T1
Marker90330	51	C9	G19	C2,G13	C15,G1
Marker90330	142	T9	G19	T2,G13	T15,G1
Marker90330	174	G9	T19	G2,T13	G15,T1
Marker83617	39	C10	T20	C1,T14	C8,T3
Marker83617	88	G10	T20	G1,T14	G8,T3
Marker107427	56	G9	A13	G3,A12	G19
Marker107427	167	G9	A13	G3,A12	G19
Marker73389	50	T5	C17	T3,C11	T19
Marker73389	59	G5	T17	G3,T11	G19
Marker73389	89	C5	G17	C3,G11	C19
Marker51796	145	G5	C25	C14,G2	C2,G7
Marker85616	89	C14	A19	A7,C1	A3,C10
Marker100709	3	T8	C16	T3,C15	T11,C1
Marker100709	40	G8	A16	G3,A15	G11,A1
Marker100709	139	T8	C16	T3,C15	T11,C1
Marker100709	155	G8	A16	G3,A15	G11,A1
Marker77802	28	T10	C23	C9,T5	T7
Marker77802	131	T10	C23	C9,T5	T7
Marker47086	79	A6	C31	C5,A3	A8
Marker48579	32	C7	T17	C2,T11	C15
Marker48579	62	T7	C17	T2,C11	T15
Marker64600	197	A13	T16	T7,A4	A11
Marker56278	166	T6	C13	C10,T2	C1,T18
Marker57027	33	C8	T19	T14,C1	C7
Marker44230	41	A5	G14	A7,G11	A10
Marker44230	56	T5	C14	T7,C11	T10
Marker67316	119	A14	G12	A3,G10	A6
Marker87200	43	A5	T8	A4,T16	A11
Marker87200	137	G5	T8	G4,T16	G11
Marker50886	169	A5	C24	C7,A3	A3
Marker75152	95	T5	C21	T4,C7	T3
Marker16448	156	T6	C8	T3,C8	T7
Marker97636	40	A6	G10	A5,G8	A9
Marker97636	99	C6	T10	C5,T8	C9
Marker97636	197	A6	G10	A5,G8	A9
Marker53826	68	G11	A6,G1	A5,G1	A3,G10
Marker53826	158	T11	C6,T1	C5,T1	C3,T10
Marker42802	12	T7	C15	T2,C6	T7
Marker42802	76	T7	A15	T2,A6	T7
Marker42802	121	T7	C15	T2,C6	T7
Marker70811	36	G8	A8	G1,A9	G9,A1
Marker70811	195	C8	T8	C1,T9	C9,T1
Marker45477	131	C10	G15	C3,G6	C2
Marker57195	59	T6	C11	T5,C10	T3
Marker57195	153	C6	A11	C5,A10	C3
Marker95056	88	G5	A9	G3,A12	G5
Marker95056	114	C5	T9	C3,T12	C5
Marker95056	130	G5	A9	G3,A12	G5
Marker73777	33	T6	C6	T2,C7	T11,C2
Marker73777	66	T6	C6	T2,C7	T11,C2
Marker73777	176	C6	T6	C2,T7	C11,T2
Marker103683	121	C5	A10	C2,A9	C7,A1
Marker92737	203	G6	C12	C7,G2	C1,G5
Marker93391	16	T10	C9	C6,T3	T5
Marker97149	187	A7	G6	G5	G3,A11
Marker81139	149	C6	G9	C2,G8	C7
Marker81139	198	G6	A9	G2,A8	G7
Marker99725	62	A10	G10	A1,G6	A4,G1
Marker49619	66	A6	C6	C7,A1	A11
Marker49619	147	A6	C6	C7,A1	A11
Marker49619	172	C6	T6	T7,C1	C11
Marker42898	31	G7	T12	G3,T8	G1
Marker55781	165	G8	A9	A6,G1	A1,G6
Marker60130	67	T5	C7	C13	T4,C1
Marker80764	5	G5	A8	A10,G1	A1,G4
Marker99043	181	A6	C6	A4,C8	A5
Marker92653	74	T6	A5	A5,T2	A1,T9
Marker92653	87	A6	T5	T5,A2	T1,A9
Marker92653	121	C6	A5	A5,C2	A1,C9
Marker92653	173	G6	A5	A5,G2	A1,G9
Marker53256	33	G5	A5	A8,G1	A2,G6
Marker53256	121	G5	T5	T8,G1	T2,G6
Marker78368	189	G5	T11	T3,G2	G5
Marker98829	94	T6	C8	T1,C3	T6,C1
Marker54385	33	C5	T10	T3	T1,C6
Marker52831	22	T6	C6	C6	T5,C1
Marker52831	138	A6	G6	G6	A5,G1
Marker81041	144	G5	A8	A7	A1,G2
Marker41826	123	A7	G7	G3,A2	A4
Marker101938	116	T5	C9	T2,C3	T3
Marker101938	168	T5	C9	T2,C3	T3
Marker78408	76	A5	G7	G3,A2	A5
Marker75553	144	A6	G7	A1,G3	A4
Marker44329	197	C6	T7	T3,C2	C2
Marker65776	203	C5	T7	T4,C1	C2
Marker77986	111	T1,C6	T6	T3,C1	C2
Marker77986	149	T1,G6	T6	T3,G1	G2
Marker77986	172	A1,T6	A6	A3,T1	T2
Marker74130	23	T6	T1,C5	T2,C3	T2
Marker74130	139	T6	T1,G5	T2,G3	T2
Marker74130	189	T6	T1,C5	T2,C3	T2
Marker66655	164	C9	A6	A3	C1
note: pos represents the location of the polymorphic site found on the SLAF tag
M represents maternal sequencing information, P represents paternal sequencing information, aa represents sequencing information of two mixing pools and ab represents sequencing information of two mixing pools, A, T, C, G represents the measured base, followed by a number representing the sequencing depth of the base.
